# Supplementary material for: NUAK1 governs centrosome replication in pancreatic cancer via MYPT1/PP1β and GSK3β‐dependent regulation of PLK4
Source: Mol Oncol. 2023 Apr 3;17(7):1212–27. doi: 10.1002/1878-0261.13425 (PMC10323901; doi:10.1002/1878-0261.13425)
Supplement: Supplementary file 1 — Fig. S1. NUAK1 expression in PDAC (pertains to main Fig. 1). Fig. S2. Transcriptomic impact of NUAK1 suppression (pertains to main Fig. 2). Fig. S3. NUAK1 localisation to centrosomes (pertains to main Fig. 3). Fig. S4. NUAK1 & GSK3β regulation of PLK4 protein levels (pertains to main Figs 4 and 5). Fig. S5. Top 5 kinases predicted to phosphorylate Thr170 of PLK4. [file MOL2-17-1212-s001.zip]

Archive with 2 entries (2 files):
- Supplemental Figures S1-S5.pdf
- Supplementary Figure Legends.docx
